# Supplementary material for: New formulation of the Gompertz equation to describe the kinetics of untreated tumors
Source: PLoS One. 2019 Nov 12;14(11):e0224978. doi: 10.1371/journal.pone.0224978 (PMC6850893; doi:10.1371/journal.pone.0224978)
Supplement: S1 Data — (TXT) [file pone.0224978.s001.txt]

Table 1.  Data for Ehrlich tumor (G1)
                                                     Measured volume (cm3)

Time(days)  0.0000000e+000  1.0000000e+000  2.0000000e+000  3.0000000e+000  4.0000000e+000  5.0000000e+000  1.0000000e+001  1.5000000e+001

mouse1      4.9948839e-001  7.4042899e-001  8.9954861e-001  1.1985723e+000  1.6005036e+000  1.9978918e+000  2.5007580e+000  3.0022203e+000
mouse2      4.7880044e-001  7.0936740e-001  8.4823002e-001  1.2613500e+000  1.6708765e+000  2.0770173e+000  2.3995778e+000  3.1501057e+000
mouse3      5.2091926e-001  7.3963647e-001  9.4824317e-001  1.1399773e+000  1.5321349e+000  1.9224672e+000  2.5974453e+000  2.8504946e+000
mouse4      5.1050294e-001  7.6902469e-001  8.6836783e-001  1.2309018e+000  1.5989758e+000  1.9977413e+000  2.5954102e+000  3.0017261e+000
mouse5      4.9980854e-001  7.1911599e-001  9.3068833e-001  1.1996511e+000  1.6265112e+000  2.0507608e+000  2.4999184e+000  3.0286316e+000
mouse6      4.9126655e-001  7.4011113e-001  9.0014848e-001  1.1712491e+000  1.5619607e+000  1.9509019e+000  2.6591403e+000  2.9725425e+000
mouse7      5.0000628e-001  7.5181791e-001  8.7952033e-001  1.2223412e+000  1.6070573e+000  2.0116246e+000  2.5002543e+000  3.0932536e+000
mouse8      4.9890210e-001  7.3048802e-001  9.0781797e-001  1.2030166e+000  1.6227685e+000  2.0116246e+000  2.5094037e+000  3.0671670e+000
mouse9      4.8500690e-001  7.5045963e-001  8.8882184e-001  1.1803884e+000  1.5784432e+000  1.9892486e+000  2.4692387e+000  3.0080938e+000
mouse10     5.1440943e-001  7.4042899e-001  9.0959452e-001  1.2000480e+000  1.6005036e+000  1.9990332e+000  2.4989478e+000  2.8393421e+000
 


Table 2. Data for Fibrosarcoma tumor (G2)
                                                       Measured volume (cm3)

Time(days)  0.0000000e+000  1.0000000e+000  2.0000000e+000  3.0000000e+000  4.0000000e+000  5.0000000e+000  1.0000000e+001  1.5000000e+001

mouse1      5.0008249e-001  8.1917362e-001  1.1441759e+000  1.7669386e+000  1.8112821e+000  2.0999103e+000  2.8975924e+000  3.4968659e+000
mouse2      5.2028649e-001  8.4220938e-001  1.1708411e+000  1.4953741e+000  1.8641102e+000  2.1928068e+000  3.0009443e+000  3.5756803e+000
mouse3      4.9066349e-001  8.1735733e-001  1.1853807e+000  1.4351449e+000  1.7698784e+000  2.1615432e+000  3.0522330e+000  3.3949346e+000
mouse4      5.0962112e-001  8.3586368e-001  1.1377323e+000  1.5031044e+000  1.7617310e+000  2.0389388e+000  2.6464777e+000  3.7023039e+000
mouse5      4.8479711e-001  8.0607258e-001  1.1434901e+000  1.4593724e+000  1.7649251e+000  2.0989220e+000  2.7966408e+000  3.4983519e+000
mouse6      5.1568564e-001  8.2053059e-001  1.1686093e+000  1.4235427e+000  1.7617310e+000  1.9058868e+000  3.0009443e+000  3.4968659e+000
mouse7      4.9941853e-001  8.3063834e-001  1.1646568e+000  1.4631180e+000  1.7808126e+000  2.1001513e+000  2.9935300e+000  3.6000544e+000
mouse8      4.8040829e-001  8.1119450e-001  1.1235860e+000  1.3604889e+000  1.8112821e+000  2.0274904e+000  2.9470332e+000  3.3984527e+000
mouse9      5.0008249e-001  8.2571999e-001  1.1399247e+000  1.4984290e+000  1.8502950e+000  2.1714238e+000  2.8037267e+000  3.5611999e+000
mouse10     5.0015619e-001  8.2088613e-001  1.1428818e+000  1.4306119e+000  1.8641102e+000  2.0999681e+000  2.8480559e+000  3.4832882e+000
